# Supplementary material for: Individual Resilience Interventions: A Systematic Review in Adult Population Samples over the Last Decade
Source: Int J Environ Res Public Health. 2021 Jul 16;18(14):7564. doi: 10.3390/ijerph18147564 (PMC8307772; doi:10.3390/ijerph18147564)
Supplement: Supplementary file 1 [file ijerph-18-07564-s001.zip]

Archive with 4 entries (3 files):
- ijerph-1258319-supplementary/
- ijerph-1258319-supplementary/Supplementary material S1_Rationale for exclusion.pdf
- ijerph-1258319-supplementary/Supplementary material S2_Detailed summary of the studiesí» characteristics.pdf
- ijerph-1258319-supplementary/Supplementary material S3.xlsx
